# Supplementary material for: Computational identification of rare pathogenic genomic variants in esophageal cancer markers: Transcript-level analysis, sequence-based insights, and structural-functional impacts of non-synonymous SNPs
Source: Biochem Biophys Rep. 2026 Feb 23;45:102503. doi: 10.1016/j.bbrep.2026.102503 (PMC12952785; doi:10.1016/j.bbrep.2026.102503)
Supplement: Multimedia component 1 [file mmc1.zip]

Archive with 3 entries (3 files):
- Revised S1 Table.xlsx
- Revsied S2 Table.xlsx
- S3 Table.docx
