# Supplementary material for: Computational identification of rare pathogenic genomic variants in esophageal cancer markers: Transcript-level analysis, sequence-based insights, and structural-functional impacts of non-synonymous SNPs
Source: Biochem Biophys Rep. 2026 Feb 23;45:102503. doi: 10.1016/j.bbrep.2026.102503 (PMC12952785; doi:10.1016/j.bbrep.2026.102503)
Supplement: Multimedia component 1 [file mmc1.zip › Revised S1 Table.xlsx]

## Sheet: Sheet1
S1 Table. Overview of genes and proteins associated with of Esophageal Cancer (EC), compiled from the NCBI, ENSEMBL, HGNC, GeneCards databases along with their corresponding genomic details.
S. No.	Gene Name	Gene Official Symbol	Gene ID	Gene Aliases	Gene Type	RefSeq Status	Chromosomal location	UniProt ID	Exon count	Trancript count	Genetic Variation	Exonic variants	Protein	Amino acids	Protein Identifier	G.I
1	engulfment and cell motility 2	ELMO2	63916	VMPI; CED12; CED-12; ELMO-2; Ced-12A	protein coding	REVIEWED	20q13.12	Q5JVZ5	22	18	26523	7263	engulfment and cell motility protein 2 isoform a	720	NP_877496.1	33469947
													engulfment and cell motility protein 2 isoform b	632	NP_001305182.1	970949431
													engulfment and cell motility protein 2	720	NP_573403.1	19718769
2	ring finger protein 187	RNF187	149603	RACO1; RACO-1	protein coding	Validated	1q42.13	A0A1X7SBW3	4	2	830	266	E3 ubiquitin-protein ligase RNF187	235	NP_001010858.2	256225838
3	inositol polyphosphate-5-phosphatase J	INPP5J	27124	PIPP; INPP5; PIB5PA	protein coding	Validated	22q12.2	Q15735	17	12	57609	5142	phosphatidylinositol 4,5-bisphosphate 5-phosphatase A isoform a	1006	NP_001271214.1	546230990
													phosphatidylinositol 4,5-bisphosphate 5-phosphatase A isoform d	571	NP_001410410.1	2552469069
													phosphatidylinositol 4,5-bisphosphate 5-phosphatase A isoform h	613	NP_001410408.1	2552469067
													phosphatidylinositol 4,5-bisphosphate 5-phosphatase A isoform b	939	NP_001410404.1	2552469065
													phosphatidylinositol 4,5-bisphosphate 5-phosphatase A isoform i	599	NP_001410409.1	2552469063
													phosphatidylinositol 4,5-bisphosphate 5-phosphatase A isoform f	967	NP_001410403.1	2552469055
													phosphatidylinositol 4,5-bisphosphate 5-phosphatase A isoform k	345	NP_001410412.1	2552469050
													phosphatidylinositol 4,5-bisphosphate 5-phosphatase A isoform b	939	NP_001410405.1	2552469048
													phosphatidylinositol 4,5-bisphosphate 5-phosphatase A isoform e	639	NP_001410407.1	2552469041
													phosphatidylinositol 4,5-bisphosphate 5-phosphatase A isoform a	1006	NP_001410402.1	2552469037
													phosphatidylinositol 4,5-bisphosphate 5-phosphatase A isoform g	900	NP_001410406.1	2552469035
													phosphatidylinositol 4,5-bisphosphate 5-phosphatase A isoform a	1006	NP_001410401.1	2552469032
													phosphatidylinositol 4,5-bisphosphate 5-phosphatase A isoform j	532	NP_001410411.1	2552469027
													phosphatidylinositol 4,5-bisphosphate 5-phosphatase A isoform e	639	NP_001271218.1	546231863
													phosphatidylinositol 4,5-bisphosphate 5-phosphatase A isoform b	939	NP_001271215.1	546231222
													phosphatidylinositol 4,5-bisphosphate 5-phosphatase A isoform e	639	NP_001271217.1	546230866
													phosphatidylinositol 4,5-bisphosphate 5-phosphatase A isoform d	571	NP_001271216.1	546230857
													phosphatidylinositol 4,5-bisphosphate 5-phosphatase A isoform c	638	NP_001002837.1	50726960
4	cornulin	CRNN	49860	DRC1; PDRC1; SEP53; C1orf10	protein coding	REVIEWED	1q21.3	A8K5I6	3	1	2647	626	cornulin	495	NP_057274.1	7706635
													Cornulin	495	Q9UBG3.1	74761891
5	solute carrier family 2 member 6	SLC2A6	11182	GLUT6; GLUT9; HSA011372	protein coding	Validated	9q34.2	Q9UGQ3	10	5	8788	1421	solute carrier family 2, facilitated glucose transporter member 6 isoform 1	507	NP_060055.2	223029432
													solute carrier family 2, facilitated glucose transporter member 6 isoform 2	445	NP_001138571.1	223029430
6	negative elongation factor complex member A	NELFA	7469	WHSC2; NELF-A; P/OKcl.15	protein coding	Reviewed	4p16.3	Q53GS8	12	15	30447	7534	negative elongation factor A	528	NP_005654.4	1523709029
7	pleckstrin homology like domain family A member 3	PHLDA3	23612	TIH1	protein coding	Validated	1q32.1	B2R5A4, Q53HD6, Q8NBW9, Q9Y5J5	3	4	6761	444	pleckstrin homology-like domain family A member 3	127	NP_036528.1	6912590
8	PR/SET domain 5	PRDM5	11107	BCS2; PFM2	protein coding	Reviewed	4q27	Q9NQX1	23	12	91719	2507	PR domain zinc finger protein 5 isoform 5	564	NP_001366035.1	1823752927
													PR domain zinc finger protein 5 isoform 4	641	NP_001366033.1	1823752920
													PR domain zinc finger protein 5 isoform 3	501	NP_001287753.1	664806056
													PR domain zinc finger protein 5 isoform 2	599	NP_001287752.1	664806054
													PR domain zinc finger protein 5 isoform 1	630	NP_061169.2	41349476
9	Rh family C glycoprotein	RHCG	51458	RHGK; PDRC2; C15orf6; SLC42A3	protein coding	Validated	15q26.1	B4DPA5	11	7	63242	2782	ammonium transporter Rh type C	479	NP_001307970.1	1005261198
													ammonium transporter Rh type C	479	NP_057405.1	7706683
													Ammonium transporter Rh type C	479	Q9UBD6.1	74734928
10	zinc finger protein 382	ZNF382	84911	KS1	protein coding	REVIEWED	19q13.12	Q96SR6	6	9	51621	2230	zinc finger protein 382 isoform 1	550	NP_001385419.1	2167384527
													zinc finger protein 382 isoform 2	549	NP_001385421.1	2167384523
													zinc finger protein 382 isoform 1	550	NP_001385420.1	2167384503
													zinc finger protein 382 isoform 2	549	NP_001243767.1	378786676
													zinc finger protein 382 isoform 1	550	NP_116214.2	55769570
11	growth factor receptor bound protein 7	GRB7	2886	GRB7	protein coding	REVIEWED	17q12	A0A0S2Z4F6	18	14	37202	4451	growth factor receptor-bound protein 7 isoform a	532	NP_001229372.1	334883161
													growth factor receptor-bound protein 7 isoform a	532	NP_001025173.1	71979667
													growth factor receptor-bound protein 7 isoform b	555	NP_001229371.2	1890268732
													growth factor receptor-bound protein 7 isoform c	447	NP_001317136.1	1057503096
													growth factor receptor-bound protein 7 isoform a	532	NP_005301.2	71979665
12	ras homolog family member U	RHOU	58480	ARHU; G28K; WRCH1; hG28K; CDC42L1	protein coding	REVIEWED	1q42.13	B1AKN1, Q59FE9, Q7L0Q8, Q8TDQ2	4	1	4629	263	rho-related GTP-binding protein RhoU	258	NP_067028.1	11034843
13	envoplakin	EVPL	2125	EVPK	protein coding	REVIEWED	17q25.1	B7ZLH8, K7EKI0	22	5	36712	6392	envoplakin isoform 1	2055	NP_001307676.1	1002819366
													envoplakin isoform 2	2033	NP_001979.2	156104874
14	G protein-coupled receptor 176	GPR176	11245	HB-954	protein coding	REVIEWED	15q14-q15.1	Q14439	10	5	47186	1713	G-protein coupled receptor 176 isoform 3	470	NP_001258784.1	427918081
													G-protein coupled receptor 176 isoform 2	514	NP_001258783.1	427918079
													G-protein coupled receptor 176 isoform 1	515	NP_009154.1	6005772
15	solute carrier organic anion transporter family member 1A2	SLCO1A2	6579	OATP; OATP-A; OATP1A2; SLC21A3	protein coding	REVIEWED	12p12.1	B7ZAD4	30	17	64054	94323	solute carrier organic anion transporter family member 1A2 isoform 1	670	NP_001373809.1	1909429674
													solute carrier organic anion transporter family member 1A2 isoform 13	514	NP_001373890.1	1905437427
													solute carrier organic anion transporter family member 1A2 isoform 2	668	NP_001373878.1	1905437425
													solute carrier organic anion transporter family member 1A2 isoform 7	584	NP_001373875.1	1905437418
													solute carrier organic anion transporter family member 1A2 isoform 11	538	NP_001373866.1	1905437416
													solute carrier organic anion transporter family member 1A2 isoform 13	514	NP_001373882.1	1905437412
													solute carrier organic anion transporter family member 1A2 isoform 3	650	NP_001373877.1	1905437410
													solute carrier organic anion transporter family member 1A2 isoform 11	538	NP_001373867.1	1905437393
													solute carrier organic anion transporter family member 1A2 isoform 12	517	NP_001373892.1	1905437391
													solute carrier organic anion transporter family member 1A2 isoform 2	668	NP_001373889.1	1905437388
													solute carrier organic anion transporter family member 1A2 isoform 2	668	NP_001373876.1	1905437380
													solute carrier organic anion transporter family member 1A2 isoform 8	583	NP_001373856.1	1905437367
													solute carrier organic anion transporter family member 1A2 isoform 2	668	NP_001373855.1	1905153036
													solute carrier organic anion transporter family member 1A2 isoform 13	514	NP_001373883.1	1905153034
													solute carrier organic anion transporter family member 1A2 isoform 5	597	NP_001373887.1	1905153024
													solute carrier organic anion transporter family member 1A2 isoform 11	538	NP_001373869.1	1905153020
													solute carrier organic anion transporter family member 1A2 isoform 3	650	NP_001373881.1	1905153018
													solute carrier organic anion transporter family member 1A2 isoform 11	538	NP_001373858.1	1905153016
													solute carrier organic anion transporter family member 1A2 isoform 6	589	NP_001373880.1	1905153014
													solute carrier organic anion transporter family member 1A2 isoform 11	538	NP_001373891.1	1905153001
													solute carrier organic anion transporter family member 1A2 isoform 13	514	NP_001373860.1	1905152997
													solute carrier organic anion transporter family member 1A2 isoform 9	578	NP_001373888.1	1905152995
													solute carrier organic anion transporter family member 1A2 isoform 11	538	NP_001373868.1	1905152992
													solute carrier organic anion transporter family member 1A2 isoform 13	514	NP_001373819.1	1904926790
													solute carrier organic anion transporter family member 1A2 isoform 1	670	NP_001373811.1	1904926787
													solute carrier organic anion transporter family member 1A2 isoform 4	617	NP_001373816.1	1904926785
													solute carrier organic anion transporter family member 1A2 isoform 8	583	NP_001373837.1	1904926779
													solute carrier organic anion transporter family member 1A2 isoform 2	668	NP_001373815.1	1904926768
													solute carrier organic anion transporter family member 1A2 isoform 13	514	NP_001373849.1	1904926762
													solute carrier organic anion transporter family member 1A2 isoform 1	670	NP_001373810.1	1904926756
													solute carrier organic anion transporter family member 1A2 isoform 1	670	NP_001373807.1	1904926729
													solute carrier organic anion transporter family member 1A2 isoform 10	570	NP_001373850.1	1904926723
													solute carrier organic anion transporter family member 1A2 isoform 8	583	NP_001373848.1	1904926719
													solute carrier organic anion transporter family member 1A2 isoform 11	538	NP_001373851.1	1904926715
													solute carrier organic anion transporter family member 1A2 isoform 1	670	NP_602307.1	19913403
													solute carrier organic anion transporter family member 1A2 isoform 1	670	NP_066580.1	10835099
													solute carrier organic anion transporter family member 1A2 isoform 1	670	NP_001373808.1	1904926758
16	deleted in malignant brain tumors 1	DMBT1	1755	SAG; GP340; SALSA; muclin	protein coding	Reviewed	10q26.13	A0A590UJ76	56	21	33469	32149	deleted in malignant brain tumors 1 protein isoform e precursor	2542	NP_001364459.1	1799135550
													deleted in malignant brain tumors 1 protein isoform c precursor	2403	NP_060049.2	148539844
													deleted in malignant brain tumors 1 protein isoform b precursor	2413	NP_015568.2	148539842
													deleted in malignant brain tumors 1 protein isoform a precursor	1785	NP_004397.2	148539840
													deleted in malignant brain tumors 1 protein isoform d precursor	2412	NP_001307573.1	1002341818
17	hypoxia inducible factor 1 subunit alpha inhibitor	HIF1AN	55662	FIH1	protein coding	Validated	10q24.31	B4DI08	8	5	28766	629	hypoxia-inducible factor 1-alpha inhibitor	349	NP_060372.2	148596936
18	potassium voltage-gated channel subfamily Q member 3	KCNQ3	3786	EBN2; BFNC2; KV7.3	protein coding	Reviewed	8q24.22	A0A1W2PQ71	17	7	140533	5307	potassium voltage-gated channel subfamily KQT member 3 isoform 2	752	NP_001191753.1	325651930
													potassium voltage-gated channel subfamily KQT member 3 isoform 2	752	NP_001191753.1	325651930
													potassium voltage-gated channel subfamily KQT member 3 isoform 1	872	NP_004510.1	4758630
19	delta like canonical Notch ligand 1	DLL1	28514	DL1; Delta; DELTA1; NEDBAS	protein coding	Reviewed	6q27	A0A384P5C6	11	2	12950	926	delta-like protein 1 precursor	723	NP_005609.3	110735443
20	G protein subunit gamma 7	GNG7	2788	HG3B	protein coding	Validated	19p13.3	B2R496, O60262	6	2	90057	249	Guanine nucleotide-binding protein G(I)/G(S)/G(O) subunit gamma-7	68	O60262.1	6016106
													guanine nucleotide-binding protein G(I)/G(S)/G(O) subunit gamma-7	68	NP_443079.1	32698769
21	rhomboid 5 homolog 2	RHBDF2	79651	TOC; TOCG; RHBDL5; RHBDL6; iRhom2	protein coding	Validated	17q25.1	Q6PJF5	21	20	17697	5035	inactive rhomboid protein 2 isoform 2	827	NP_001363158.1	1774753241
													inactive rhomboid protein 2 isoform 2	827	NP_001363157.1	1774753230
													inactive rhomboid protein 2 isoform 2	827	NP_001363159.1	1774753194
													inactive rhomboid protein 2 isoform 2	827	NP_001005498.2	93352558
													inactive rhomboid protein 2 isoform 1	856	NP_078875.4	301069362
22	solute carrier family 22 member 17	SLC22A17	51310	BOCT; BOIT; 24p3R; NGALR; hBOIT; NGALR2; NGALR3	protein coding	Validated	14q11.2	Q8WUG5	10	10	23275	2578	solute carrier family 22 member 17 isoform b	631	NP_057693.4	2065532662
													solute carrier family 22 member 17 isoform a	649	NP_065105.3	2065532653
													solute carrier family 22 member 17 isoform c	302	NP_001275979.1	573459770
23	KH domain containing RNA binding	QKI	9444	QK; Hqk; QK1; QK3; hqkI	protein coding	Validated	6q26	Q96PU8	7	17	71350	1884	KH domain-containing RNA-binding protein QKI isoform 4	319	NP_996737.1	45827712
													KH domain-containing RNA-binding protein QKI isoform 3	325	NP_996736.1	45827710
													KH domain-containing RNA-binding protein QKI isoform 2	319	NP_996735.1	45827708
													KH domain-containing RNA-binding protein QKI isoform 5	333	NP_001288014.1	666637982
													KH domain-containing RNA-binding protein QKI isoform 1	341	NP_006766.1	45827706
24	interferon alpha inducible protein 6	IFI6	2537	6-16; G1P3; FAM14C; IFI616; IFI-6-16	protein coding	Reviewed	1p35.3	A0A348GSI1	5	4	11813	925	interferon alpha-inducible protein 6 isoform c precursor	138	NP_075011.1	13259550
													interferon alpha-inducible protein 6 isoform b precursor	134	NP_075010.1	13259548
													interferon alpha-inducible protein 6 isoform a precursor	130	NP_002029.3	13259552
25	argonaute RISC component 1	AGO1	26523	Q99; EIF2C; hAgo1; EIF2C1; GERP95; NEDLBAS	protein coding	Reviewed	1p34.3	A0A6I8PTZ8, B2RAD8	20	8	26407	3196	protein argonaute-1 isoform 2	782	NP_001304052.1	953480252
													protein argonaute-1 isoform 1x	891	NP_001304051.1	953480250
													protein argonaute-1 isoform 1	857	NP_036331.1	6912352
26	interleukin 20	IL20	50604	IL-20; IL10D; ZCYTO10	protein coding	Reviewed	1q32.1	A0A7R8C4W0	8	3	4914	710	interleukin-20 isoform 2 precursor	151	NP_001372094.1	1867163822
													interleukin-20 isoform 1 precursor	176	NP_001372096.1	1867163759
													interleukin-20 isoform 1 precursor	176	NP_001372095.1	1867163731
													interleukin-20 isoform 1 precursor	176	NP_061194.2	31083166
27	caspase recruitment domain family member 6	CARD6	84674	CINCIN1	protein coding	Reviewed	5p13.1	Q59EG7	4	2	15484	1611	caspase recruitment domain-containing protein 6	1037	NP_115976.2	16554564
28	RB binding protein 6, ubiquitin ligase	RBBP6	5930	PACT; MY038; P2P-R; RBQ-1; SNAMA	protein coding	Validated	16p12.1	A0A2R8Y880	18	14	19267	11046	Chain A, RETINOBLASTOMA-BINDING PROTEIN 6, ISOFORM 3	86	2C7H_A	159163796
