# Supplementary material for: Computational identification of rare pathogenic genomic variants in esophageal cancer markers: Transcript-level analysis, sequence-based insights, and structural-functional impacts of non-synonymous SNPs
Source: Biochem Biophys Rep. 2026 Feb 23;45:102503. doi: 10.1016/j.bbrep.2026.102503 (PMC12952785; doi:10.1016/j.bbrep.2026.102503)
Supplement: Multimedia component 1 [file mmc1.zip › Revsied S2 Table.xlsx]

## Sheet: S2 Table
S2 Table. Complete HGVS-compliant nomenclature of identified rare coding nsSNPs associated with esophageal cancer
Gene	Variant rsID	Canonical SPDI*	Chromosome: base pair	vf_allele	Alleles	Amino Acid	Ensembl Transcript ID	Complete HGVS Nomenclature
GRB7	rs1439495576	NC_000017.11:39745934:G:T	17:39745935	T	G/T	W454C	ENST00000445327.6	NC_000017.11:g.39745935G>T, NC_000017.10:g.37902188G>T, NG_029932.2:g.12999G>T, NG_029932.1:g.13027G>T, NM_005310.5:c.1293G>T, NM_005310.4:c.1293G>T, NM_005310.3:c.1293G>T, NM_001030002.3:c.1293G>T, NM_001030002.2:c.1293G>T, NM_001242443.2:c.1293G>T, NM_001242443.1:c.1293G>T, NM_001242442.2:c.1362G>T, NM_001242442.1:c.1362G>T, XM_047435857.1:c.1434G>T, NP_005301.2:p.Trp431Cys, NP_001025173.1:p.Tr…
GRB7	rs772287804	NC_000017.11:39745941:G:A,NC_000017.11:39745941:G:C,NC_000017.11:39745941:G:T	17:39745942	T	G/A/C/T	G457W	ENST00000445327.6	NC_000017.11:g.39745942G>A, NC_000017.11:g.39745942G>C, NC_000017.11:g.39745942G>T, NC_000017.10:g.37902195G>A, NC_000017.10:g.37902195G>C, NC_000017.10:g.37902195G>T, NG_029932.2:g.13006G>A, NG_029932.2:g.13006G>C, NG_029932.2:g.13006G>T, NG_029932.1:g.13034G>A, NG_029932.1:g.13034G>C, NG_029932.1:g.13034G>T, NM_005310.5:c.1300G>A, NM_005310.5:c.1300G>C, NM_005310.5:c.1300G>T, NM_005310.4:c.1300…
GRB7	rs764104340	NC_000017.11:39745954:G:A,NC_000017.11:39745954:G:T	17:39745955	A	G/A/T	R461H	ENST00000445327.6	NC_000017.11:g.39745955G>A, NC_000017.11:g.39745955G>T, NC_000017.10:g.37902208G>A, NC_000017.10:g.37902208G>T, NG_029932.2:g.13019G>A, NG_029932.2:g.13019G>T, NG_029932.1:g.13047G>A, NG_029932.1:g.13047G>T, NM_005310.5:c.1313G>A, NM_005310.5:c.1313G>T, NM_005310.4:c.1313G>A, NM_005310.4:c.1313G>T, NM_005310.3:c.1313G>A, NM_005310.3:c.1313G>T, NM_001030002.3:c.1313G>A, NM_001030002.3:c.1313G>T, N…
			17:39745955	T	G/A/T	R461L
GRB7	rs778186811	NC_000017.11:39746122:G:A	17:39746123	A	G/A	R481Q	ENST00000445327.6	NC_000017.11:g.39746123G>A, NC_000017.10:g.37902376G>A, NG_029932.2:g.13187G>A, NG_029932.1:g.13215G>A, NM_005310.5:c.1373G>A, NM_005310.4:c.1373G>A, NM_005310.3:c.1373G>A, NM_001030002.3:c.1373G>A, NM_001030002.2:c.1373G>A, NM_001242443.2:c.1373G>A, NM_001242443.1:c.1373G>A, NM_001242442.2:c.1442G>A, NM_001242442.1:c.1442G>A, NM_001330207.2:c.1285G>A, NM_001330207.1:c.1285G>A, XM_047435857.1:c.1…
SLCO1A2	rs1943447924	NC_000012.12:21274547:C:A	12:21274548	A	C/A	D572Y	ENST00000307378.10	NC_000012.12:g.21274548C>A, NC_000012.11:g.21427482C>A, NM_134431.5:c.1714G>T, NM_134431.4:c.1714G>T, NM_134431.3:c.1714G>T, NM_021094.4:c.1714G>T, NM_021094.3:c.1714G>T, XM_024449138.2:c.1714G>T, XM_024449138.1:c.1714G>T, NM_001386882.2:c.1714G>T, NM_001386882.1:c.1714G>T, XM_011520819.2:c.1714G>T, XM_011520819.1:c.1714G>T, NM_001386949.1:c.1708G>T, NM_001386937.1:c.1318G>T, NM_001386947.1:c.170…
SLCO1A2	rs1056174384	NC_000012.12:21295762:C:G,NC_000012.12:21295762:C:T	12:21295763	G	C/G/T	G369R	ENST00000307378.10	NC_000012.12:g.21295763C>G, NC_000012.12:g.21295763C>T, NC_000012.11:g.21448697C>G, NC_000012.11:g.21448697C>T, NM_134431.5:c.1105G>C, NM_134431.5:c.1105G>A, NM_134431.4:c.1105G>C, NM_134431.4:c.1105G>A, NM_134431.3:c.1105G>C, NM_134431.3:c.1105G>A, NM_021094.4:c.1105G>C, NM_021094.4:c.1105G>A, NM_021094.3:c.1105G>C, NM_021094.3:c.1105G>A, XM_024449138.2:c.1105G>C, XM_024449138.2:c.1105G>A, XM_02…
				T	C/G/T
SLCO1A2	rs1591837395	NC_000012.12:21318781:C:T	12:21318782	T	C/T	G68R	ENST00000307378.10	NC_000012.12:g.21318782C>T, NC_000012.11:g.21471716C>T, NM_134431.5:c.202G>A, NM_134431.4:c.202G>A, NM_134431.3:c.202G>A, NM_021094.4:c.202G>A, NM_021094.3:c.202G>A, XM_024449138.2:c.202G>A, XM_024449138.1:c.202G>A, NM_001386882.2:c.202G>A, NM_001386882.1:c.202G>A, XM_011520819.2:c.202G>A, XM_011520819.1:c.202G>A, NM_005075.2:c.196G>A, NM_001386949.1:c.196G>A, NM_001386937.1:c.-62G>A, NM_00138694…
			12:21318782	T	C/T	G68R	ENST00000422327.5
			12:21318782	T	C/T	G68R	ENST00000435179.5
			12:21318782	T	C/T	G66R	ENST00000445053.1
			12:21318782	T	C/T	G68R	ENST00000450590.5
			12:21318782	T	C/T	G68R	ENST00000453443.5
SLCO1A2	rs1943447924	NC_000012.12:21274547:C:A	12:21274548	A	C/A	D440Y	ENST00000458504.5	NC_000012.12:g.21274548C>A, NC_000012.11:g.21427482C>A, NM_134431.5:c.1714G>T, NM_134431.4:c.1714G>T, NM_134431.3:c.1714G>T, NM_021094.4:c.1714G>T, NM_021094.3:c.1714G>T, XM_024449138.2:c.1714G>T, XM_024449138.1:c.1714G>T, NM_001386882.2:c.1714G>T, NM_001386882.1:c.1714G>T, XM_011520819.2:c.1714G>T, XM_011520819.1:c.1714G>T, NM_001386949.1:c.1708G>T, NM_001386937.1:c.1318G>T, NM_001386947.1:c.170…
SLCO1A2	rs1056174384	NC_000012.12:21295762:C:G,NC_000012.12:21295762:C:T	12:21295763	G	C/G/T	G237R	ENST00000458504.5	NC_000012.12:g.21295763C>G, NC_000012.12:g.21295763C>T, NC_000012.11:g.21448697C>G, NC_000012.11:g.21448697C>T, NM_134431.5:c.1105G>C, NM_134431.5:c.1105G>A, NM_134431.4:c.1105G>C, NM_134431.4:c.1105G>A, NM_134431.3:c.1105G>C, NM_134431.3:c.1105G>A, NM_021094.4:c.1105G>C, NM_021094.4:c.1105G>A, NM_021094.3:c.1105G>C, NM_021094.3:c.1105G>A, XM_024449138.2:c.1105G>C, XM_024449138.2:c.1105G>A, XM_02…
				T	C/G/T
SLCO1A2	rs1943447924	NC_000012.12:21274547:C:A	12:21274548	A	C/A	D572Y	ENST00000683939.1	NC_000012.12:g.21274548C>A, NC_000012.11:g.21427482C>A, NM_134431.5:c.1714G>T, NM_134431.4:c.1714G>T, NM_134431.3:c.1714G>T, NM_021094.4:c.1714G>T, NM_021094.3:c.1714G>T, XM_024449138.2:c.1714G>T, XM_024449138.1:c.1714G>T, NM_001386882.2:c.1714G>T, NM_001386882.1:c.1714G>T, XM_011520819.2:c.1714G>T, XM_011520819.1:c.1714G>T, NM_001386949.1:c.1708G>T, NM_001386937.1:c.1318G>T, NM_001386947.1:c.170…
SLCO1A2	rs1056174384	NC_000012.12:21295762:C:G,NC_000012.12:21295762:C:T	12:21295763	G	C/G/T	G369R	ENST00000683939.1	NC_000012.12:g.21295763C>G, NC_000012.12:g.21295763C>T, NC_000012.11:g.21448697C>G, NC_000012.11:g.21448697C>T, NM_134431.5:c.1105G>C, NM_134431.5:c.1105G>A, NM_134431.4:c.1105G>C, NM_134431.4:c.1105G>A, NM_134431.3:c.1105G>C, NM_134431.3:c.1105G>A, NM_021094.4:c.1105G>C, NM_021094.4:c.1105G>A, NM_021094.3:c.1105G>C, NM_021094.3:c.1105G>A, XM_024449138.2:c.1105G>C, XM_024449138.2:c.1105G>A, XM_02…
				T	C/G/T
SLCO1A2	rs1591837395	NC_000012.12:21318781:C:T	12:21318782	T	C/T	G68R	ENST00000683939.1	NC_000012.12:g.21318782C>T, NC_000012.11:g.21471716C>T, NM_134431.5:c.202G>A, NM_134431.4:c.202G>A, NM_134431.3:c.202G>A, NM_021094.4:c.202G>A, NM_021094.3:c.202G>A, XM_024449138.2:c.202G>A, XM_024449138.1:c.202G>A, NM_001386882.2:c.202G>A, NM_001386882.1:c.202G>A, XM_011520819.2:c.202G>A, XM_011520819.1:c.202G>A, NM_005075.2:c.196G>A, NM_001386949.1:c.196G>A, NM_001386937.1:c.-62G>A, NM_00138694…
HIF1AN	rs758624092	NC_000010.11:100544973:G:C,NC_000010.11:100544973:G:T	10:100544974	C	G/C	D201H	ENST00000299163.7	NC_000010.11:g.100544974G>C, NC_000010.11:g.100544974G>T, NC_000010.10:g.102304731G>C, NC_000010.10:g.102304731G>T, XM_011539940.3:c.661G>C, XM_011539940.3:c.661G>T, XM_011539940.2:c.661G>C, XM_011539940.2:c.661G>T, XM_011539940.1:c.661G>C, XM_011539940.1:c.661G>T, NM_017902.3:c.601G>C, NM_017902.3:c.601G>T, NM_017902.2:c.601G>C, NM_017902.2:c.601G>T, XP_011538242.1:p.Asp221His, XP_011538242.1:p.…
			10:100544974	C	G/C	D94H	ENST00000533589.6
KCNQ3	rs777833596	NC_000008.11:132184335:T:C,NC_000008.11:132184335:T:G	8:132184336	C	T/C/G	E170G	ENST00000388996.10	NC_000008.11:g.132184336T>C, NC_000008.11:g.132184336T>G, NC_000008.10:g.133196583T>C, NC_000008.10:g.133196583T>G, NG_008854.2:g.301422A>G, NG_008854.2:g.301422A>C, NM_004519.4:c.509A>G, NM_004519.4:c.509A>C, NM_004519.3:c.509A>G, NM_004519.3:c.509A>C, NM_001204824.2:c.149A>G, NM_001204824.2:c.149A>C, NM_001204824.1:c.149A>G, NM_001204824.1:c.149A>C, XM_011517026.3:c.149A>G, XM_011517026.3:c.149…
			8:132184336	C	T/C/G	E170G	ENST00000519445.5
DLL1	rs1298634519	NC_000006.12:170285002:A:T	6:170285003	T	A/T	Y389N	ENST00000366756.4	NC_000006.12:g.170285003A>T, NC_000006.11:g.170594091A>T, NG_027940.1:g.10607T>A, NM_005618.4:c.1165T>A, NM_005618.3:c.1165T>A, NT_187553.1:g.12241A>T, XM_005266934.5:c.1165T>A, XM_005266934.4:c.1165T>A, XM_005266934.3:c.1165T>A, XM_005266934.2:c.1165T>A, XM_005266934.1:c.1165T>A, XM_054328684.1:c.1165T>A, NP_005609.3:p.Tyr389Asn, XP_005266991.1:p.Tyr389Asn
* SPDI = S:P:D:I, where S = SequenceId P = Position , a 0-based coordinate for where the Deleted Sequence starts D = DeletedSequence , sequence for the deletion, can be empty I = InsertedSequence , sequence for the insertion, can be empty. SPDI represents an observed variant sequence using deleted and inserted sequences at a given position in a reference seqence.
